# Supplementary material for: The effect of temperature on host patch exploitation by an egg parasitoid
Source: PLoS One. 2021 Jul 21;16(7):e0254750. doi: 10.1371/journal.pone.0254750 (PMC8294483; doi:10.1371/journal.pone.0254750)
Supplement: S1 Table — (XLSX) [file pone.0254750.s003.xlsx]

## Sheet: Feuil1
Type of regression	Behaviour (order of appearance in the text)	Coefficient	Estimated regression coefficients	Standard error	t value	Pr(>|t|)	95% Confidence interval	p-value	Adjusted R2
Polynomial	Patch acceptance	Intercept	-1.7124713	0.3536939	-4.842	2.04e-06 ***	[-2.408 ; -1.017]	< 0.001	0.161
		1	0.1606238	0.0299624	5.361	1.62e-07 ***	[0.102 ; 0.220]
		2	-0.0027554	0.0005922	-4.653	4.86e-06 ***	[-0.004 ; -0.002]
	Number of antennal rejection	Intercept	-148.6804	100.1864	-1.484	0.14183	[-348.136 ; 50.775]	0.003	0.113
		1	19.5261	7.9701	2.450	0.01653 *	[3.659 ; 35.393]
		2	-0.4160	0.1547	-2.690	0.00875 **	[-0.724 ; -0.108]
	Number of ovipositor rejection	Intercept	0.5999	5.6189	0.107	0.91525	[-10.584 ; 11.784]	0.006	0.079
		1	0.5839	0.2079	2.809	0.00626 **	[0.170 ; 0.998]
	Number of oviposition	Intercept	-43.22177	7.84901	-5.507	4.52e-07 ***	[-58.848 ; -27.596]	< 0.001	0.417
		1	4.59006	0.62441	7.351	1.68e-10 ***	[3.347 ; 5.833]
		2	-0.09140	0.01212	-7.543	7.20e-11 ***	[-0.116 ; -0.067]
	Proportion of time spent doing antennal rejections	Intercept	-19.37788	7.18928	-2.695	0.008608 **	[-33.691 ; -5.065]	< 0.001	0.296
		1	2.33520	0.57193	4.083	0.000107 ***	[1.197 ; 3.474]
		2	-0.04998	0.01110	-4.503	2.31e-05 ***	[-0.072 ; -0.028]
	Mean duration of antennal rejections	Intercept	16.90818	1.16890	14.465	< 2e-16 ***	[14.582 ; 19.235]	< 0.001	0.489
		1	-0.38102	0.04324	-8.812	2.27e-13 ***	[-0.467 ; -0.295]
	Proportion of time spent doing ovipositor rejections	Intercept	108.3392	31.2853	3.463	0.000871 ***	[46.055 ; 170.623]	< 0.001	0.315
		1	-8.5738	2.4888	-3.445	0.000922 ***	[-13.529 ; -3.619]
		2	0.1909	0.0483	3.952	0.000169 ***	[0.095 ; 0.287]
	Mean duration of ovipositor rejections	Intercept	801.7790	203.2629	3.945	0.000175 ***	[397.031 ; 1206.527]	0.002	0.124
		1	-53.5459	16.0198	-3.342	0.001284 **	[-85.446 ; -21.646]
		2	0.9831	0.3085	3.187	0.002078 **	[0.369 ; 1.597]
	Mean duration of ovipositions	Intercept	2707.7768	276.6635	9.787	3.24e-15 ***	[2156.982 ; 3258.572]	< 0.001	0.55
		1	-177.3224	22.0093	-8.057	7.31e-12 ***	[-221.140 ; -133.505]
		2	3.1686	0.4271	7.418	1.25e-10 ***	[2.318 ; 4.019]
	Proportion of time spent doing ovipositions	Intercept	-41.12117	39.46161	-1.042	0.30061	[-119.683 ; 37.441]	0.011	0.087
		1	7.96395	3.13928	2.537	0.01318 *	[1.714 ; 14.214]
		2	-0.16479	0.06092	-2.705	0.00839 **	[-0.286 ; -0.044]
	Proportion of time spent doing something else	Intercept	37.0556	7.7734	4.767	8.38e-06 ***	[21.583 ; 52.528]	0.086	0.025
		1	-0.5006	0.2876	-1.741	0.0856 .	[-1.073 ; 0.072]
	Number of exploration outside the patch	Intercept	-43.86054	31.50387	-1.392	0.1678	[-106.580 ; 18.859]	0.135	0.026
		1	4.72373	2.50622	1.885	0.0632 .	[-0.266 ; 9.713]
		2	-0.09490	0.04864	-1.951	0.0546 .	[-0.192 ; 0.002]
	Parasitism percentage	Intercept	-335.21176	50.31788	-6.662	3.44e-09 ***	[-435.387 ; -235.037]	< 0.001	0.498
		1	33.66794	4.00292	8.411	1.50e-12 ***	[25.699 ; 41.637]
		2	-0.67575	0.07769	-8.699	4.15e-13 ***	[-0.830 ; -0.521]
	Sex-ratio	Intercept	0.222195	0.064428	3.449	0.000906 ***	[0.094 ; 0.350]	0.354	-0.001
		1	-0.002220	0.002383	-0.932	0.354402	[-0.007 ; 0.003]
	Clutch size	Intercept	1.491888	0.135785	10.987	<2e-16 ***	[1.222 ; 1.762]	0.083	0.025
		1	-0.008820	0.005023	-1.756	0.083 .	[-0.019 ; 0.001]
GLM	Percentage of aborted hosts	(Intercept)	-2.7081	0.6453	-4.197	7.27e-05 ***	[-4.268 ; -1.632]	0.002	0.138
		20.2	0.5402	0.7015	0.770	0.444	[-0.690 ; 2.172]
		24.9	0.1020	0.7019	0.145	0.885	[-1.130 ; 1.734]
		28.4	-0.2595	0.7125	-0.364	0.717	[-1.523 ; 1.386]
		32.8	1.0217	0.6733	1.517	0.133	[-0.130 ; 2.618]
			Estimate std	Standard error	z value	Pr(>|z|)
Tukey HSD	Percentage of aborted hosts	20.2 - 15.9 == 0	0.5402	0.7015	0.770	0.93477
		24.9 - 15.9 == 0	0.1020	0.7019	0.145	0.99989
		28.4 - 15.9 == 0	-0.2595	0.7125	-0.364	0.99593
		32.8 - 15.9 == 0	1.0217	0.6733	1.517	0.53312
		24.9 - 20.2 == 0	-0.4382	0.3897	-1.125	0.78169
		28.4 - 20.2 == 0	-0.7998	0.4085	-1.958	0.27101
		32.8 - 20.2 == 0	0.4814	0.3357	1.434	0.58809
		28.4 - 24.9 == 0	-0.3615	0.4092	-0.884	0.89647
		32.8 - 24.9 == 0	0.9197	0.3365	2.733	0.04502 *
		32.8 - 28.4 == 0	1.2812	0.3581	3.578	0.00284 **
