# Supplementary material for: The effect of temperature on host patch exploitation by an egg parasitoid
Source: PLoS One. 2021 Jul 21;16(7):e0254750. doi: 10.1371/journal.pone.0254750 (PMC8294483; doi:10.1371/journal.pone.0254750)
Supplement: S1 Data — (XLSX) [file pone.0254750.s004.xlsx]

## Sheet: Feuil2
Temperature (°C)	Number of antennal rejections	Mean duration of antennal rejections	Number of ovipositor rejections	Mean duration of ovipositor rejections	Number of observed ovipositions	Mean duration of ovipositions	Number of time the female explored outside of the patch	Time at which the female left the aggregate
15.9	12	00:00:10	0	NA	1	00:12:00	1	02:20:43
15.9	33	00:00:14	3	00:02:47	4	00:15:18	1	01:38:14
15.9	132	00:00:13	19	00:04:40	13	00:12:04	15	05:38:21
15.9	26	00:00:13	4	00:04:16	3	00:13:27	3	01:35:55
20.2	117	00:00:08	15	00:01:14	13	00:07:25	5	03:09:31
20.2	89	00:00:11	16	00:02:36	16	00:07:13	5	03:20:33
20.2	42	00:00:09	12	00:02:38	15	00:06:35	10	02:36:16
20.2	107	00:00:06	17	00:00:50	16	00:02:57	16	01:34:58
20.2	101	00:00:10	25	00:01:56	13	00:06:58	13	03:45:51
20.2	56	00:00:11	22	00:03:20	12	00:09:05	11	03:33:34
20.2	125	00:00:05	16	00:01:19	15	00:03:19	30	02:00:02
20.2	60	00:00:08	2	00:01:04	11	00:05:58	13	01:38:37
20.2	8	00:00:09	3	00:02:14	7	00:05:33	1	00:48:37
20.2	158	00:00:05	25	00:00:58	14	00:03:22	51	02:03:36
20.2	93	00:00:08	18	00:01:15	13	00:05:01	14	02:05:47
20.2	97	00:00:07	37	00:00:59	13	00:04:36	26	02:20:08
20.2	24	00:00:09	7	00:01:24	15	00:06:11	2	02:00:22
20.2	90	00:00:09	17	00:01:01	16	00:07:20	24	02:57:52
24.9	132	00:00:06	10	00:00:50	16	00:05:34	18	02:47:49
24.9	78	00:00:06	10	00:00:58	13	00:05:07	8	02:00:10
24.9	59	00:00:08	5	00:01:06	10	00:04:39	5	02:14:33
24.9	19	00:00:11	4	00:01:36	12	00:06:01	1	01:36:10
24.9	94	00:00:06	13	00:01:25	15	00:05:11	6	02:07:55
24.9	36	00:00:05	4	00:09:18	8	00:05:04	7	02:25:39
24.9	90	00:00:06	9	00:02:00	10	00:05:33	2	01:39:20
24.9	69	00:00:06	17	00:01:09	13	00:04:24	11	01:42:51
24.9	83	00:00:07	17	00:00:56	14	00:04:23	16	01:49:19
24.9	114	00:00:07	19	00:01:03	16	00:03:34	21	02:09:11
24.9	43	00:00:08	15	00:01:00	13	00:05:30	13	01:46:06
24.9	64	00:00:10	23	00:00:58	15	00:04:53	5	02:05:01
24.9	27	00:00:09	6	00:00:45	12	00:03:57	1	01:21:59
24.9	18	00:00:08	7	00:02:44	13	00:06:09	2	02:02:51
24.9	62	00:00:10	23	00:01:42	14	00:04:04	4	02:09:30
24.9	73	00:00:08	16	00:00:54	16	00:03:55	22	01:49:20
24.9	43	00:00:08	8	00:00:38	14	00:03:45	12	01:16:24
24.9	114	00:00:06	16	00:01:01	11	00:04:34	28	02:01:56
24.9	77	00:00:10	14	00:01:13	15	00:03:58	16	02:04:48
24.9	91	00:00:06	12	00:01:48	13	00:03:25	15	01:39:43
28.4	30	00:00:07	5	00:00:43	11	00:05:39	1	01:16:24
28.4	55	00:00:06	14	00:01:18	16	00:05:04	8	01:59:02
28.4	28	00:00:06	8	00:01:21	12	00:05:31	6	01:34:33
28.4	28	00:00:08	14	00:01:08	13	00:05:39	1	01:50:46
28.4	66	00:00:07	13	00:00:59	16	00:03:19	24	01:30:56
28.4	66	00:00:06	21	00:01:06	13	00:04:47	19	01:57:10
28.4	84	00:00:06	23	00:00:50	14	00:03:39	23	01:44:14
28.4	37	00:00:07	9	00:00:48	11	00:03:03	4	01:08:31
28.4	85	00:00:07	6	00:00:58	16	00:02:56	16	01:19:26
28.4	103	00:00:07	19	00:02:00	15	00:05:13	35	02:37:35
28.4	81	00:00:07	16	00:00:47	15	00:04:36	16	02:55:40
28.4	67	00:00:09	35	00:00:38	16	00:03:08	21	01:48:15
28.4	136	00:00:06	19	00:00:57	16	00:03:46	15	02:22:10
28.4	72	00:00:06	19	00:00:56	12	00:02:27	17	01:10:14
28.4	97	00:00:05	15	00:01:56	14	00:02:33	4	01:33:42
28.4	125	00:00:05	16	00:00:51	15	00:03:49	30	02:00:02
28.4	81	00:00:12	23	00:01:08	14	00:05:23	37	02:27:56
28.4	75	00:00:06	11	00:00:49	12	00:03:28	10	01:18:42
28.4	52	00:00:07	11	00:01:39	14	00:03:17	1	02:00:02
28.4	112	00:00:06	29	00:01:08	15	00:05:16	9	02:48:14
28.4	119	00:00:05	28	00:00:53	12	00:03:53	61	02:00:01
28.4	96	00:00:05	16	00:01:08	15	00:03:58	16	01:52:44
28.4	87	00:00:04	8	00:00:40	16	00:02:22	12	01:06:42
32.8	8	00:00:01	5	00:02:00	4	00:11:22	1	00:58:30
32.8	63	00:00:04	25	00:02:37	13	00:03:23	8	02:10:31
32.8	17	00:00:03	7	00:01:35	8	00:07:22	3	01:20:12
32.8	23	00:00:01	26	00:01:18	9	00:06:31	5	01:44:22
32.8	33	00:00:03	33	00:02:23	5	00:06:33	6	02:10:50
32.8	35	00:00:02	9	00:01:49	6	00:07:10	6	02:05:43
32.8	13	00:00:01	11	00:03:15	4	00:04:18	3	01:05:03
32.8	22	00:00:02	11	00:03:13	8	00:04:05	4	01:25:00
32.8	33	00:00:07	31	00:01:16	7	00:03:16	6	01:17:07
32.8	44	00:00:04	17	00:00:52	11	00:03:17	5	01:09:23
32.8	47	00:00:05	25	00:01:51	11	00:03:31	19	01:50:40
32.8	18	00:00:06	5	00:01:30	5	00:04:34	5	01:00:45
32.8	22	00:00:05	12	00:01:38	10	00:05:14	4	01:19:12
32.8	39	00:00:04	14	00:01:23	9	00:03:36	4	01:05:09
32.8	36	00:00:07	25	00:01:09	15	00:03:29	4	01:43:15
32.8	95	00:00:05	38	00:01:08	14	00:03:26	29	02:09:54
32.8	47	00:00:05	42	00:01:27	9	00:02:52	18	01:51:35
32.8	163	00:00:04	39	00:00:42	14	00:03:49	13	02:18:23
32.8	31	00:00:06	12	00:00:56	9	00:05:00	5	01:11:18
32.8	57	00:00:08	35	00:02:44	7	00:03:05	15	02:21:34
