# Supplementary material for: The effect of temperature on host patch exploitation by an egg parasitoid
Source: PLoS One. 2021 Jul 21;16(7):e0254750. doi: 10.1371/journal.pone.0254750 (PMC8294483; doi:10.1371/journal.pone.0254750)
Supplement: S2 Data — (XLSX) [file pone.0254750.s005.xlsx]

## Sheet: Feuil1
Temperature	Number of sons	Number of daughters	Number of offspring whose sex could not be determined	Total number of offspring	Parasitism rate	Sex ratio	Mean number of offspring per host
15.9	0	1	0	1	6.25	0	1
15.9	1	4	0	5	25	0.2	1.25
15.9	1	9	1	11	56.25	0.1	1.22222
15.9	1	3	0	4	18.75	0.25	1.33333
20.2	2	12	0	14	68.75	0.142857	1.27273
20.2	4	21	1	26	93.75	0.16	1.73333
20.2	4	21	0	25	93.75	0.16	1.66667
20.2	5	14	0	19	93.75	0.263158	1.26667
20.2	3	16	0	19	75	0.157895	1.58333
20.2	3	11	1	15	62.5	0.214286	1.5
20.2	4	14	0	18	81.25	0.222222	1.38462
20.2	3	10	1	14	62.5	0.230769	1.4
20.2	2	2	2	6	31.25	0.5	1.2
20.2	3	14	0	17	68.75	0.176471	1.54545
20.2	2	17	0	19	81.25	0.105263	1.46154
20.2	0	8	0	8	43.75	0	1.14286
20.2	3	7	4	14	87.5	0.3	1
20.2	3	14	1	18	93.75	0.176471	1.2
24.9	3	16	0	19	93.75	0.157895	1.26667
24.9	2	13	0	15	75	0.133333	1.25
24.9	1	6	1	8	43.75	0.142857	1.14286
24.9	2	17	0	19	75	0.105263	1.58333
24.9	2	14	0	16	87.5	0.125	1.14286
24.9	1	3	3	7	43.75	0.25	1
24.9	1	13	0	14	62.5	0.0714286	1.4
24.9	2	10	0	12	68.75	0.166667	1.09091
24.9	0	13	0	13	75	0	1.08333
24.9	3	11	1	15	93.75	0.214286	1
24.9	3	12	1	16	81.25	0.2	1.23077
24.9	2	13	3	18	87.5	0.133333	1.28571
24.9	2	9	1	12	75	0.181818	1
24.9	3	16	2	21	68.75	0.157895	1.90909
24.9	3	8	1	12	75	0.272727	1
24.9	3	14	0	17	93.75	0.176471	1.13333
24.9	2	12	0	14	87.5	0.142857	1
24.9	1	10	0	11	62.5	0.0909091	1.1
24.9	2	20	0	22	87.5	0.0909091	1.57143
24.9	3	12	0	15	68.75	0.2	1.36364
28.4	4	11	2	17	68.75	0.266667	1.54545
28.4	4	18	1	23	93.75	0.181818	1.53333
28.4	5	17	0	22	75	0.227273	1.83333
28.4	3	17	0	20	81.25	0.15	1.53846
28.4	4	11	1	16	100	0.266667	1
28.4	3	17	1	21	81.25	0.15	1.61538
28.4	3	13	1	17	87.5	0.1875	1.21429
28.4	3	12	0	15	68.75	0.2	1.36364
28.4	1	16	0	17	100	0.0588235	1.0625
28.4	2	12	1	15	75	0.142857	1.25
28.4	4	14	1	19	87.5	0.222222	1.35714
28.4	3	13	1	17	87.5	0.1875	1.21429
28.4	0	14	0	14	87.5	0	1
28.4	2	9	1	12	75	0.181818	1
28.4	2	20	0	22	81.25	0.0909091	1.69231
28.4	4	14	0	18	81.25	0.222222	1.38462
28.4	2	12	1	15	81.25	0.142857	1.15385
28.4	1	11	0	12	68.75	0.0833333	1.09091
28.4	4	13	0	17	87.5	0.235294	1.21429
28.4	3	11	0	14	75	0.214286	1.16667
28.4	3	9	0	12	75	0.25	1
28.4	6	12	3	21	93.75	0.333333	1.4
28.4	1	13	2	16	93.75	0.0714286	1.06667
32.8	1	1	0	2	12.5	0.5	1
32.8	1	11	2	14	68.75	0.0833333	1.27273
32.8	0	7	0	7	43.75	0	1
32.8	0	7	0	7	43.75	0	1
32.8	1	2	1	4	18.75	0.333333	1.33333
32.8	0	5	0	5	25	0	1.25
32.8	1	2	0	3	18.75	0.333333	1
32.8	0	7	0	7	37.5	0	1.16667
32.8	0	2	1	3	18.75	0	1
32.8	2	7	4	13	62.5	0.222222	1.3
32.8	0	1	1	2	12.5	0	1
32.8	0	5	0	5	31.25	0	1
32.8	2	10	1	13	62.5	0.166667	1.3
32.8	2	11	0	13	56.25	0.153846	1.44444
32.8	2	10	0	12	62.5	0.166667	1.2
32.8	1	10	3	14	75	0.0909091	1.16667
32.8	0	4	0	4	25	0	1
32.8	2	12	0	14	75	0.142857	1.16667
32.8	2	6	0	8	37.5	0.25	1.33333
32.8	1	2	0	3	12.5	0.333333	1.5
